# Supplementary material for: 3-O-Methyltolcapone and Its Lipophilic Analogues Are Potent Inhibitors of Transthyretin Amyloidogenesis with High Permeability and Low Toxicity
Source: Int J Mol Sci. 2023 Dec 29;25(1):479. doi: 10.3390/ijms25010479 (PMC10779086; doi:10.3390/ijms25010479)
Supplement: Supplementary file 1 [file ijms-25-00479-s001.zip]

Archive with 1 entries (1 files):
- ijms-2780146-supplementary.pdf
